# Supplementary material for: CuO Nanoparticles and Microaggregates: An Experimental and Computational Study of Structure and Electronic Properties
Source: Materials (Basel). 2023 Jul 3;16(13):4800. doi: 10.3390/ma16134800 (PMC10343626; doi:10.3390/ma16134800)
Supplement: Supplementary file 1 [file materials-16-04800-s001.zip]

Archive with 1 entries (1 files):
- materials-2451714-supplementary.pdf
